# Supplementary material for: Reproduction of contagious bovine pleuropneumonia via aerosol-based challenge with Mycoplasma mycoides subsp. mycoides
Source: Acta Vet Scand. 2020 Nov 16;62:62. doi: 10.1186/s13028-020-00560-0 (PMC7670801; doi:10.1186/s13028-020-00560-0)
Supplement: Supplementary file 1 — Additional file 1. Detailed information on the serological, clinical and haematological data. [file 13028_2020_560_MOESM1_ESM.xlsx]

## Sheet: Blood_count_All data
Date	Heifer no.	Animal ID	WBC (10^3/µL	LY	MO	EO	GR	LY(%)	MO(%)	EO(%)	GR(%)	RBC	HGB	HCT	MCV	MCH	MCHC	RDW	PLT	PCT	MPV	PDW
23.8.2016	1	BM084	9.2	28.3	67.7	2.7	1.3	2.6	6.2	0.3	0.1	8.57	10	29.4	34.3L	11.7	34	15.2	244	0.09	3.6	14.2
23.8.2016	2	BM080	9	25.8	71.7	2.5	0	2.3	6.5	0.2	0	8.66	12.5	37.5	43.3	14.4	33.3	16.5	251	0.1	3.9	14.6
23.8.2016	3	BM087	10.7	27.1	67	0.5L	5.4	2.9	7.2	0	0.6	9.5	12.6	37.2	39.2L	13.3	33.9	14.6	172	0.07	3.9	15
23.8.2016	4	BM090	11.6	35.8	60.7	1.5L	2	4.2	7	0.2	0.2	8.67	10.7	31.6	36.4L	12.3	33.9	15.1	168	0.07	4.1	13.9
23.8.2016	5	BM094	9.1	32.2	60.2	3.9	3.7	2.9	5.5	0.4	0.3	8.16	10.2	29.2	35.8L	12.5	34.9	15.3	325	0.12	3.7	12.9
23.8.2016	6	BM117	9.7	33.5	57.3	2	7.2	3.2	5.6	0.2	0.7	7.25	10.8	32.1	44.3	14.9	33.6	14.8	133	0.06	4.8	15.7
Date		Animal ID	WBC (10^3/µL	LY	MO	EO	GR	LY(%)	MO(%)	EO(%)	GR(%)	RBC	HGB	HCT	MCV	MCH	MCHC	RDW	PLT	PCT	MPV	PDW
26.8.2016	1	BM080	10.6	30	65.5	2.5	2	3.2	6.9	0.3	0.2	7.79	11	34.2	43.9	14.1	32.2	16.4	247	0.11	4.3	15.9
26.8.2016	2	BM084	8.5	21.1	71	4.5	3.4	1.8	6	0.4	0.3	8.35	9.5	28.9	34.6L	11.4	32.9	15.1	226	0.07	3.3	14.6
26.8.2016	3	BM087	7.5	20.2	72.6	3.2	4	1.6	5.4	0.2	0.3	8.31	10.9	32.5	39.1L	13.1	33.5	14.8	143	0.05	3.7	16.2
26.8.2016	4	BM090	12.1H	27.6	66.9	3.6	1.9	3.4	8.1H	0.4	0.2	8.67	10.5	31.5	36.3L	12.1	33.3	14.9	192	0.07	3.9	14.3
26.8.2016	5	BM094	7.3	35.2	55.6	2.4	6.8	2.5	4.1	0.2	0.5	7.82	9.5	28.1	35.9L	12.1	33.8	15.2	291	0.11	3.8	13.7
26.8.2016	6	BM117	8.7	17.1	67.6	5.8	9.5	1.5	5.9	0.5	0.8	7.22	10.7	32.4	44.9	14.8	33	14.1	125	0.06	4.7	16.3
Date		Animal ID	WBC (10^3/µL	LY	MO	EO	GR	LY(%)	MO(%)	EO(%)	GR(%)	RBC	HGB	HCT	MCV	MCH	MCHC	RDW	PLT	PCT	MPV	PDW
30.8.2016	1	BM080	11.2	26.2	64	5	4.8	2.9	7.2	0.6	0.5	7.62	10.7	32.7	42.9	14	32.7	16.1	310	0.11	3.4	15.3
30.8.2016	2	BM084	7.6	16	69.5	5.3	9.2	1.2	5.3	0.4	0.7	8.35	9.7	28.7	34.4L	11.6	33.8	15.1	225	0.07	3.2	15
30.8.2016	3	BM087	8	18.6	72.5	0.6L	8.3	1.5	5.8	0	0.7	8.08	10.5	31.5	39.0L	13	33.3	14.6	159	0.05	3.3	16
30.8.2016	4	BM090	11.4	22.4	63.8	2.5	11.3	2.5	7.3	0.3	1.3	7.9	9.7	28.3	35.8L	12.3	34.3	15.7	229	0.07	3	13.6
30.8.2016	5	BM094	7.7	28.2	58.8	4.1	8.9	2.2	4.5	0.3	0.7	7.34	8.9	26.2	35.7L	12.1	34	15.5	329	0.12	3.5	13.4
30.8.2016	6	BM117	7.3	33.6	56.8	0.9L	8.7	2.5	4.1	0.1	0.6	6.25	9.7	28.1	45	15.5	34.5	14.6	251	0.1	4	15.7
Date		Animal ID	WBC (10^3/µL	LY	MO	EO	GR	LY(%)	MO(%)	EO(%)	GR(%)	RBC	HGB	HCT	MCV	MCH	MCHC	RDW	PLT	PCT	MPV	PDW
2.9.2016	1	BM080	25.8H	14.0L	68.1	17.6H	0.3	3.5	17.6H	4.6H	0.1	8.56	12.1	36.8	43	14.1	32.9	16.5	268	0.1	3.8	14.3
2.9.2016	2	BM084	8.6	15.8	67.7	1.6L	14.9	1.4	5.8	0.1	1.3	8.56	10.1	29.8	34.8L	11.8	33.9	15.2	202	0.07	3.4	14.5
2.9.2016	3	BM087	7.2	20	75	0.6L	4.4	1.5	5.4	0	0.3	8.09	11	31.6	39.1L	13.6	34.8	14.6	178	0.06	3.4	15.5
2.9.2016	4	BM094	10.7	23.7	71.8	1.1	3.4	2.5	7.7H	0.1	0.4	7.67	9.3	27.8	36.2L	12.1	33.5	15.6	180	0.07	4	12.6
2.9.2016	5	BM090	12.3H	28.6	64.5	0.5L	6.4	3.5	7.9H	0.1	0.8	8.73	10.7	31.3	35.9L	12.3	34.2	15.6	152	0.06	3.8	14.4
2.9.2016	6	BM117	10.6	32.6	63.1	1.7L	2.6	3.4	6.7	0.2	0.3	6.69	10.4	30.1	45	15.5	34.6	14.9	143	0.06	4.4	15.4
Date		Animal ID	WBC (10^3/µL	LY	MO	EO	GR	LY(%)	MO(%)	EO(%)	GR(%)	RBC	HGB	HCT	MCV	MCH	MCHC	RDW	PLT	PCT	MPV	PDW
6.9.2016	1	BM080	11	32.6	62.1	1.4L	3.9	3.6	6.8	0.2	0.4	8.52	11.7	36.5	42.8	13.7	32.1	15.9	370	0.13	3.6	14.9
6.9.2016	2	BM084	8.9	25.7	63.9	2.1	8.3	2.3	5.7	0.2	0.7	8.94	10.3	31.4	35.1L	11.5	32.8	15.2	231	0.08	3.3	13.4
6.9.2016	3	BM087	6.8	18	71.2	0.6L	10.2	1.3	4.8	0	0.7	7.86	10.2	30.4	38.7L	13	33.6	14.5	229	0.08	3.4	15.4
6.9.2016	4	BM090	11.6	32.6	62.6	0.3L	4.5	3.8	7.3	0	0.5	8.34	10	29.9	35.9L	12	33.4	15.1	275	0.09	3.4	14.7
6.9.2016	5	BM094	8.2	33.7	56.3	4.4	5.6	2.7	4.6	0.4	0.5	7.42	8.9	26.7	36.0L	12	33.3	15.5	338	0.13	3.7	13.7
6.9.2016	6	BM117	8.6	36.4	58.4	1.8L	3.4	3.1	5	0.2	0.3	6.87	10.4	31.1	45.3	15.1	33.4	14.6	298	0.12	4.1	14.6
Date		Animal ID	WBC (10^3/µL	LY	MO	EO	GR	LY(%)	MO(%)	EO(%)	GR(%)	RBC	HGB	HCT	MCV	MCH	MCHC	RDW	PLT	PCT	MPV	PDW
9.9.2016	1	BM080	10.7	27	65.2	0.8L	7	2.9	7	0.1	0.7	8.54	12	35.8	41.9	14.1	33.5	15.1	335	0.13	4	15.8
9.9.2016	2	BM084	8.3	27.2	57.8	0.4L	14.6	2.3	4.8	0	1.2	8.3	10.1	29.3	35.3L	12.2	34.5	15.9	198	0.07	3.4	14.6
9.9.2016	3	BM087	8.9	23.6	67.7	0.6L	8.1	2.2	6	0	0.7	7.6	10.5	29.4	38.7L	13.8	35.7	14.1	205	0.08	4	15.8
9.9.2016	4	BM090	11.7	38.1	59.2	0.2L	2.5	4.5H	6.9	0	0.3	8.39	10.3	29.9	35.6L	12.3	34.4	15.1	268	0.1	3.7	13
9.9.2016	5	BM094	7.7	34.3	60.1	3.5	2.1	2.6	4.6	0.3	0.2	7.01	8.8	25	35.7L	12.6	35.2	14.9	326	0.12	3.8	13
9.9.2016	6	BM117	9.1	39.4	53	1.4L	6.2	3.6	4.8	0.1	0.6	6.78	10.6	30.5	45	15.6	34.8	14.8	319	0.15	4.6	15
Date		Animal ID	WBC (10^3/µL	LY	MO	EO	GR	LY(%)	MO(%)	EO(%)	GR(%)	RBC	HGB	HCT	MCV	MCH	MCHC	RDW	PLT	PCT	MPV	PDW
13.9.2016	1	BM090	12.3H	32.2	64.4	1.5L	1.9	4	7.9H	0.2	0.2	8.1	9.8	28.9	35.7L	12.1	33.9	15	262	0.08	3.2	13.2
13.9.2016	2	BM087	8.6	26.6	66.7	3.2	3.5	2.3	5.7	0.3	0.3	7.32	9.8	28.3	38.7L	13.4	34.6	14.2	211	0.07	3.2	15.2
13.9.2016	3	BM094	8.5	22.4	61.5	3.5	12.6	1.9	5.2	0.3	1.1	7.34	8.8	25.8	35.1L	12	34.1	15.6	261	0.11	4.4	13.5
13.9.2016	4	BM080	9.7	23.8	66.7	2.1	7.4	2.3	6.5	0.2	0.7	7.73	11	32.6	42.2	14.2	33.7	15.1	281	0.12	4.2	14.6
13.9.2016	5	BM117	9.8	44.3	50.1	0.7L	4.9	4.3	4.9	0.1	0.5	6.22	9.7	28.2	45.3	15.6	34.4	15	303	0.13	4.3	15.3
13.9.2016	6	BM084	8.4	20.2	69.1	1.7L	9	1.7	5.8	0.1	0.8	8.41	10.1	29.8	35.4L	12	33.9	15.2	209	0.08	4	15.1
Date		Animal ID	WBC (10^3/µL	LY	MO	EO	GR	LY(%)	MO(%)	EO(%)	GR(%)	RBC	HGB	HCT	MCV	MCH	MCHC	RDW	PLT	PCT	MPV	PDW
27.9.2016	1	BM090	10.7	32.8	64.1	1.8L	1.3	3.5	6.9	0.2	0.1	8.89	10.7	32.1	36.1L	12	33.3	16	298	0.1	3.4	14.5
27.9.2016	2	BM080	11.3	28.7	64.4	3.5	3.4	3.2	7.3	0.4	0.4	8.09	11.7	34.5	42.6	14.5	33.9	15.6	388	0.15	3.8	15
27.9.2016	3	BM087	7.5	20	78.0H	2	0	1.5	5.8	0.2	0	7.44	10	28.9	38.8L	13.4	34.6	14.7	239	0.07	3	15
27.9.2016	4	BM084	5.6	25.4	69.3	1.5L	3.8	1.4	3.9	0.1	0.2	7.65	9.3	27.2	35.6L	12.2	34.2	16.9	362	0.12	3.2	13.8
27.9.2016	5	BM117	10.2	51.2H	44.3L	1.6L	2.9	5.2H	4.5	0.2	0.3	5.95	9.6	27	45.4	16.1	35.6	14.9	270	0.13	4.9	15.7
27.9.2016	6	BM094	8.6	31.5	61.5	2.4	4.6	2.7	5.3	0.2	0.4	7.4	9.3	26.4	35.7L	12.6	35.2	15.5	372	0.13	3.6	13
Date		Animal ID	WBC (10^3/µL	LY	MO	EO	GR	LY(%)	MO(%)	EO(%)	GR(%)	RBC	HGB	HCT	MCV	MCH	MCHC	RDW	PLT	PCT	MPV	PDW
30.9.2016	1	BM080	12.1H	30	63.7	2.3	4	3.6	7.7H	0.3	0.5	7.48	10.4	32.4	43.3	13.9	32.1	15.8	341	0.13	3.9	15
30.9.2016	3	BM087	8.4	27.8	68.3	1.5L	2.4	2.4	5.7	0.1	0.2	7.32	9.6	28.3	38.7L	13.1	33.9	14.6	274	0.1	3.5	15.5
30.9.2016	4	BM090	9.9	21.3	71.8	4.4	2.5	2.2	7.1	0.4	0.2	8.07	9.6	29.6	36.7L	11.9	32.4	15.9	299	0.11	3.6	14.2
30.9.2016	5	BM094	9.7	42.5	53.7	1.7L	2.1	4.1	5.2	0.2	0.2	7.34	8.9	26.1	35.6L	12.1	34.1	15.8	350	0.13	3.8	12.5
30.9.2016	6	BM117	9.4	48.6	46.4	0.3L	4.7	4.6H	4.4	0	0.4	5.79	8.9	26.1	45.1	15.4	34.1	14.8	291	0.14	4.9	15.7
Date		Animal ID	WBC (10^3/µL	LY	MO	EO	GR	LY(%)	MO(%)	EO(%)	GR(%)	RBC	HGB	HCT	MCV	MCH	MCHC	RDW	PLT	PCT	MPV	PDW
7.10.2016	1	BM080	13.1H	34	61.1	2.1	2.8	4.4H	8.0H	0.3	0.4	8.26	11.5	35.1	42.5	13.9	32.8	15.8	354	0.13	3.8	15
7.10.2016	3	BM087	7.2	19.1	66.6	1.0L	13.3	1.3	4.8	0.1	1	6.33	8.4	25.1	39.7L	13.3	33.5	16.3	267	0.09	3.2	15.9
7.10.2016	4	BM090	13.6H	42	52.5	1.6L	3.9	5.8H	7.1	0.2	0.5	8.31	10	30	36.1L	12	33.3	17	286	0.1	3.5	13.4
7.10.2016	5	BM094	9.2	31.6	60.9	2.7	4.8	2.9	5.6	0.3	0.4	7.2	8.8	25.9	36.0L	12.2	34	15.6	243	0.09	3.8	13
7.10.2016	6	BM117	12.7H	55.6H	39.0L	1.3L	4.1	7.0H	5	0.2	0.5	6.34	9.6	29.2	46.1	15.1	32.9	15.8	595	0.25	4.2	14.6
Date		Animal ID	WBC (10^3/µL	LY	MO	EO	GR	LY(%)	MO(%)	EO(%)	GR(%)	RBC	HGB	HCT	MCV	MCH	MCHC	RDW	PLT	PCT	MPV	PDW
11.10.2016	1	BM080	11.8	30.3	58.3	0.3L	11.1	3.6	6.9	0	1.3	8.14	11.1	34.8	42.8	13.6	31.9	15.8	354	0.14	4	14.5
11.10.2016	3	BM087	7	25.5	70.6	3.5	0.4	1.9	4.9	0.2	0	7.12	9	27.7	38.9L	12.6	32.5	15.6	336	0.11	3.2	14.5
11.10.2016	4	BM094	9.2	35.1	54	0.6L	10.3	3.2	5	0.1	0.9	6.77	8.1	24.4	36.0L	12	33.2	15.7	248	0.11	4.3	13.4
11.10.2016	5	BM090	10.5	38.3	59	1.7L	1	4	6.2	0.2	0.1	7.5	8.9	26.6	35.5L	11.9	33.5	15.1	354	0.12	3.5	12.8
11.10.2016	6	BM117	12.2H	54.8H	39.8L	2.1	3.3	6.6H	4.9	0.3	0.4	6.11	9	27.2	44.5	14.7	33.1	15.5	439	0.2	4.5	14.9
Date		Animal ID	WBC (10^3/µL	LY	MO	EO	GR	LY(%)	MO(%)	EO(%)	GR(%)	RBC	HGB	HCT	MCV	MCH	MCHC	RDW	PLT	PCT	MPV	PDW
14.10.2016	1	BM080	11.2	33	61.4	1.6L	4	3.6	6.9	0.2	0.5	8.17	11.3	34.2	41.9	13.8	33	15.7	293	0.11	3.8	13.8
14.10.2016	3	BM087	8.3	31.9	62.5	1.4L	4.2	2.7	5.2	0.1	0.3	7.24	9.3	27.7	38.3L	12.8	33.6	15	361	0.1	2.8	14.2
14.10.2016	4	BM090	11	34.4	62.1	1.5L	2	3.8	6.8	0.2	0.2	8.55	10.1	29.9	35.0L	11.8	33.8	16	369	0.13	3.5	13.3
14.10.2016	5	BM094	9	18.3	63.2	4.5	14	1.6	5.7	0.4	1.3	7.08	8.8	25.4	35.9L	12.4	34.6	15.9	315	0.12	3.9	12.6
14.10.2016	6	BM117	13.4H	57.1H	37.8L	0.7L	4.4	7.6H	5.1	0.1	0.6	6.42	9.7	28.3	44.1	15.1	34.3	15.4	492	0.22	4.5	15
Date		Animal ID	WBC (10^3/µL	LY	MO	EO	GR	LY(%)	MO(%)	EO(%)	GR(%)	RBC	HGB	HCT	MCV	MCH	MCHC	RDW	PLT	PCT	MPV	PDW
18.10.2016	1	BM080	11	28.4	62	2.1	7.5	3.2	6.8	0.2	0.8	7.83	10.9	33.2	42.4	13.9	32.8	15.7	297	0.12	3.9	15
18.10.2016	3	BM087	7.1	15.3	70.9	2.3	11.5	1.1	5	0.2	0.8	6.6	8.5	25.4	38.5L	12.9	33.5	14.9	365	0.12	3.3	15.3
18.10.2016	4	BM090	11.6	33.6	61.7	1.8L	2.9	3.9	7.2	0.2	0.3	8.21	9.7	28.7	35.0L	11.8	33.8	16.3	390	0.13	3.3	13.2
18.10.2016	5	BM094	8.2	30.3	61.1	5.5	3.1	2.4	5	0.5	0.3	6.86	8.6	24.7	36.0L	12.5	34.8	15.8	321	0.13	4	13.9
18.10.2016	6	BM117	11.3	52.1H	41.8L	3	3.1	5.9H	4.7	0.3	0.4	5.85	8.8	25.6	43.8	15	34.4	15.5	473	0.23	4.8	14.6
Date		Animal ID	WBC (10^3/µL	LY	MO	EO	GR	LY(%)	MO(%)	EO(%)	GR(%)	RBC	HGB	HCT	MCV	MCH	MCHC	RDW	PLT	PCT	MPV	PDW
21.10.2016	1	BM080	11.9	31.9	64.2	1.3L	2.6	3.8	7.6H	0.2	0.3	7.56	10.9	32.1	42.5	14.4	34	15.9	325	0.12	3.6	14.9
21.10.2016	3	BM087	8	20	69.6	3.8	6.6	1.6	5.6	0.3	0.5	6.75	9	25.8	38.2L	13.3	34.9	15.4	404	0.14	3.5	14.7
21.10.2016	4	BM090	11	27.6	66.9	4	1.5	3	7.4	0.4	0.2	8.15	9.7	28.4	34.8L	11.9	34.2	16.2	410	0.13	3.2	13.2
21.10.2016	5	BM094	8.3	31.4	59	5	4.6	2.6	4.9	0.4	0.4	6.5	8.1	23.5L	36.2L	12.5	34.5	15.9	299	0.13	4.3	13.5
21.10.2016	6	BM117	10.4	36.8	48.3	2.6	12.3	3.8	5	0.3	1.3	5.59	8.7	24.5	43.8	15.6	35.5	15.6	467	0.21	4.5	14.2

## Sheet: Blood_count_Heifer 6
Date	Days p.i.	Heifer no.	Animal ID	WBC (10^3/µL	LY	MO	EO	GR	LY(%)	MO(%)	EO(%)	GR(%)	RBC	HGB	HCT	MCV	MCH	MCHC	RDW	PLT	PCT	MPV	PDW
23.8.2016	-10	6	BM117	9.7	33.5	57.3	2	7.2	3.2	5.6	0.2	0.7	7.25	10.8	32.1	44.3	14.9	33.6	14.8	133	0.06	4.8	15.7
26.8.2016	-7	6	BM117	8.7	17.1	67.6	5.8	9.5	1.5	5.9	0.5	0.8	7.22	10.7	32.4	44.9	14.8	33	14.1	125	0.06	4.7	16.3
30.8.2016	-3	6	BM117	7.3	33.6	56.8	0.9L	8.7	2.5	4.1	0.1	0.6	6.25	9.7	28.1	45	15.5	34.5	14.6	251	0.1	4	15.7
2.9.2016	0	6	BM117	10.6	32.6	63.1	1.7L	2.6	3.4	6.7	0.2	0.3	6.69	10.4	30.1	45	15.5	34.6	14.9	143	0.06	4.4	15.4
6.9.2016	4	6	BM117	8.6	36.4	58.4	1.8L	3.4	3.1	5	0.2	0.3	6.87	10.4	31.1	45.3	15.1	33.4	14.6	298	0.12	4.1	14.6
9.9.2016	7	6	BM117	9.1	39.4	53	1.4L	6.2	3.6	4.8	0.1	0.6	6.78	10.6	30.5	45	15.6	34.8	14.8	319	0.15	4.6	15
13.9.2016	11	6	BM117	9.8	44.3	50.1	0.7L	4.9	4.3	4.9	0.1	0.5	6.22	9.7	28.2	45.3	15.6	34.4	15	303	0.13	4.3	15.3
27.9.2016	25	6	BM117	10.2	51.2H	44.3L	1.6L	2.9	5.2H	4.5	0.2	0.3	5.95	9.6	27	45.4	16.1	35.6	14.9	270	0.13	4.9	15.7
30.9.2016	28	6	BM117	9.4	48.6	46.4	0.3L	4.7	4.6H	4.4	0	0.4	5.79	8.9	26.1	45.1	15.4	34.1	14.8	291	0.14	4.9	15.7
7.10.2016	35	6	BM117	12.7H	55.6H	39.0L	1.3L	4.1	7.0H	5	0.2	0.5	6.34	9.6	29.2	46.1	15.1	32.9	15.8	595	0.25	4.2	14.6
11.10.2016	39	6	BM117	12.2H	54.8H	39.8L	2.1	3.3	6.6H	4.9	0.3	0.4	6.11	9	27.2	44.5	14.7	33.1	15.5	439	0.2	4.5	14.9
14.10.2016	42	6	BM117	13.4H	57.1H	37.8L	0.7L	4.4	7.6H	5.1	0.1	0.6	6.42	9.7	28.3	44.1	15.1	34.3	15.4	492	0.22	4.5	15
18.10.2016	46	6	BM117	11.3	52.1H	41.8L	3	3.1	5.9H	4.7	0.3	0.4	5.85	8.8	25.6	43.8	15	34.4	15.5	473	0.23	4.8	14.6
21.10.2016	49	6	BM117	10.4	36.8	48.3	2.6	12.3	3.8	5	0.3	1.3	5.59	8.7	24.5	43.8	15.6	35.5	15.6	467	0.21	4.5	14.2

## Sheet: Blood_count_Heifer 5
Date	Days p.i.	Heifer no.	Animal ID	WBC (10^3/µL	LY	MO	EO	GR	LY(%)	MO(%)	EO(%)	GR(%)	RBC	HGB	HCT	MCV	MCH	MCHC	RDW	PLT	PCT	MPV	PDW
23.8.2016	-10	5	BM094	9.1	32.2	60.2	3.9	3.7	2.9	5.5	0.4	0.3	8.16	10.2	29.2	35.8L	12.5	34.9	15.3	325	0.12	3.7	12.9
26.8.2016	-7	5	BM094	7.3	35.2	55.6	2.4	6.8	2.5	4.1	0.2	0.5	7.82	9.5	28.1	35.9L	12.1	33.8	15.2	291	0.11	3.8	13.7
30.8.2016	-3	5	BM094	7.7	28.2	58.8	4.1	8.9	2.2	4.5	0.3	0.7	7.34	8.9	26.2	35.7L	12.1	34	15.5	329	0.12	3.5	13.4
2.9.2016	0	5	BM094	10.7	23.7	71.8	1.1	3.4	2.5	7.7H	0.1	0.4	7.67	9.3	27.8	36.2L	12.1	33.5	15.6	180	0.07	4	12.6
6.9.2016	4	5	BM094	8.2	33.7	56.3	4.4	5.6	2.7	4.6	0.4	0.5	7.42	8.9	26.7	36.0L	12	33.3	15.5	338	0.13	3.7	13.7
9.9.2016	7	5	BM094	7.7	34.3	60.1	3.5	2.1	2.6	4.6	0.3	0.2	7.01	8.8	25	35.7L	12.6	35.2	14.9	326	0.12	3.8	13
13.9.2016	11	5	BM094	8.5	22.4	61.5	3.5	12.6	1.9	5.2	0.3	1.1	7.34	8.8	25.8	35.1L	12	34.1	15.6	261	0.11	4.4	13.5
27.9.2016	25	5	BM094	8.6	31.5	61.5	2.4	4.6	2.7	5.3	0.2	0.4	7.4	9.3	26.4	35.7L	12.6	35.2	15.5	372	0.13	3.6	13
30.9.2016	28	5	BM094	9.7	42.5	53.7	1.7L	2.1	4.1	5.2	0.2	0.2	7.34	8.9	26.1	35.6L	12.1	34.1	15.8	350	0.13	3.8	12.5
7.10.2016	35	5	BM094	9.2	31.6	60.9	2.7	4.8	2.9	5.6	0.3	0.4	7.2	8.8	25.9	36.0L	12.2	34	15.6	243	0.09	3.8	13
11.10.2016	39	5	BM094	9.2	35.1	54	0.6L	10.3	3.2	5	0.1	0.9	6.77	8.1	24.4	36.0L	12	33.2	15.7	248	0.11	4.3	13.4
14.10.2016	42	5	BM094	9	18.3	63.2	4.5	14	1.6	5.7	0.4	1.3	7.08	8.8	25.4	35.9L	12.4	34.6	15.9	315	0.12	3.9	12.6
18.10.2016	46	5	BM094	8.2	30.3	61.1	5.5	3.1	2.4	5	0.5	0.3	6.86	8.6	24.7	36.0L	12.5	34.8	15.8	321	0.13	4	13.9
21.10.2016	49	5	BM094	8.3	31.4	59	5	4.6	2.6	4.9	0.4	0.4	6.5	8.1	23.5L	36.2L	12.5	34.5	15.9	299	0.13	4.3	13.5

## Sheet: Blood_count_Heifer 4
Date	Days p.i.	Heifer no.	Animal ID	WBC (10^3/µL	LY	MO	EO	GR	LY(%)	MO(%)	EO(%)	GR(%)	RBC	HGB	HCT	MCV	MCH	MCHC	RDW	PLT	PCT	MPV	PDW
23.8.2016	-10	4	BM090	11.6	35.8	60.7	1.5L	2	4.2	7	0.2	0.2	8.67	10.7	31.6	36.4L	12.3	33.9	15.1	168	0.07	4.1	13.9
26.8.2016	-7	4	BM090	12.1H	27.6	66.9	3.6	1.9	3.4	8.1H	0.4	0.2	8.67	10.5	31.5	36.3L	12.1	33.3	14.9	192	0.07	3.9	14.3
30.8.2016	-3	4	BM090	11.4	22.4	63.8	2.5	11.3	2.5	7.3	0.3	1.3	7.9	9.7	28.3	35.8L	12.3	34.3	15.7	229	0.07	3	13.6
2.9.2016	0	4	BM090	12.3H	28.6	64.5	0.5L	6.4	3.5	7.9H	0.1	0.8	8.73	10.7	31.3	35.9L	12.3	34.2	15.6	152	0.06	3.8	14.4
6.9.2016	4	4	BM090	11.6	32.6	62.6	0.3L	4.5	3.8	7.3	0	0.5	8.34	10	29.9	35.9L	12	33.4	15.1	275	0.09	3.4	14.7
9.9.2016	7	4	BM090	11.7	38.1	59.2	0.2L	2.5	4.5H	6.9	0	0.3	8.39	10.3	29.9	35.6L	12.3	34.4	15.1	268	0.1	3.7	13
13.9.2016	11	4	BM090	12.3H	32.2	64.4	1.5L	1.9	4	7.9H	0.2	0.2	8.1	9.8	28.9	35.7L	12.1	33.9	15	262	0.08	3.2	13.2
27.9.2016	25	4	BM090	10.7	32.8	64.1	1.8L	1.3	3.5	6.9	0.2	0.1	8.89	10.7	32.1	36.1L	12	33.3	16	298	0.1	3.4	14.5
30.9.2016	28	4	BM090	9.9	21.3	71.8	4.4	2.5	2.2	7.1	0.4	0.2	8.07	9.6	29.6	36.7L	11.9	32.4	15.9	299	0.11	3.6	14.2
7.10.2016	35	4	BM090	13.6H	42	52.5	1.6L	3.9	5.8H	7.1	0.2	0.5	8.31	10	30	36.1L	12	33.3	17	286	0.1	3.5	13.4
11.10.2016	39	4	BM090	10.5	38.3	59	1.7L	1	4	6.2	0.2	0.1	7.5	8.9	26.6	35.5L	11.9	33.5	15.1	354	0.12	3.5	12.8
14.10.2016	42	4	BM090	11	34.4	62.1	1.5L	2	3.8	6.8	0.2	0.2	8.55	10.1	29.9	35.0L	11.8	33.8	16	369	0.13	3.5	13.3
18.10.2016	46	4	BM090	11.6	33.6	61.7	1.8L	2.9	3.9	7.2	0.2	0.3	8.21	9.7	28.7	35.0L	11.8	33.8	16.3	390	0.13	3.3	13.2
21.10.2016	49	4	BM090	11	27.6	66.9	4	1.5	3	7.4	0.4	0.2	8.15	9.7	28.4	34.8L	11.9	34.2	16.2	410	0.13	3.2	13.2

## Sheet: Blood_count_Heifer 3
Date	Days p.i.	Heifer no.	Animal ID	WBC (10^3/µL	LY	MO	EO	GR	LY(%)	MO(%)	EO(%)	GR(%)	RBC	HGB	HCT	MCV	MCH	MCHC	RDW	PLT	PCT	MPV	PDW
23.8.2016	-10	3	BM087	10.7	27.1	67	0.5L	5.4	2.9	7.2	0	0.6	9.5	12.6	37.2	39.2L	13.3	33.9	14.6	172	0.07	3.9	15
26.8.2016	-7	3	BM087	7.5	20.2	72.6	3.2	4	1.6	5.4	0.2	0.3	8.31	10.9	32.5	39.1L	13.1	33.5	14.8	143	0.05	3.7	16.2
30.8.2016	-3	3	BM087	8	18.6	72.5	0.6L	8.3	1.5	5.8	0	0.7	8.08	10.5	31.5	39.0L	13	33.3	14.6	159	0.05	3.3	16
2.9.2016	0	3	BM087	7.2	20	75	0.6L	4.4	1.5	5.4	0	0.3	8.09	11	31.6	39.1L	13.6	34.8	14.6	178	0.06	3.4	15.5
6.9.2016	4	3	BM087	6.8	18	71.2	0.6L	10.2	1.3	4.8	0	0.7	7.86	10.2	30.4	38.7L	13	33.6	14.5	229	0.08	3.4	15.4
9.9.2016	7	3	BM087	8.9	23.6	67.7	0.6L	8.1	2.2	6	0	0.7	7.6	10.5	29.4	38.7L	13.8	35.7	14.1	205	0.08	4	15.8
13.9.2016	11	3	BM087	8.6	26.6	66.7	3.2	3.5	2.3	5.7	0.3	0.3	7.32	9.8	28.3	38.7L	13.4	34.6	14.2	211	0.07	3.2	15.2
27.9.2016	25	3	BM087	7.5	20	78.0H	2	0	1.5	5.8	0.2	0	7.44	10	28.9	38.8L	13.4	34.6	14.7	239	0.07	3	15
30.9.2016	28	3	BM087	8.4	27.8	68.3	1.5L	2.4	2.4	5.7	0.1	0.2	7.32	9.6	28.3	38.7L	13.1	33.9	14.6	274	0.1	3.5	15.5
7.10.2016	35	3	BM087	7.2	19.1	66.6	1.0L	13.3	1.3	4.8	0.1	1	6.33	8.4	25.1	39.7L	13.3	33.5	16.3	267	0.09	3.2	15.9
11.10.2016	39	3	BM087	7	25.5	70.6	3.5	0.4	1.9	4.9	0.2	0	7.12	9	27.7	38.9L	12.6	32.5	15.6	336	0.11	3.2	14.5
14.10.2016	42	3	BM087	8.3	31.9	62.5	1.4L	4.2	2.7	5.2	0.1	0.3	7.24	9.3	27.7	38.3L	12.8	33.6	15	361	0.1	2.8	14.2
18.10.2016	46	3	BM087	7.1	15.3	70.9	2.3	11.5	1.1	5	0.2	0.8	6.6	8.5	25.4	38.5L	12.9	33.5	14.9	365	0.12	3.3	15.3
21.10.2016	49	3	BM087	8	20	69.6	3.8	6.6	1.6	5.6	0.3	0.5	6.75	9	25.8	38.2L	13.3	34.9	15.4	404	0.14	3.5	14.7

## Sheet: Blood_count_Heifer 2
Date	Days p.i.	Heifer no.	Animal ID	WBC (10^3/µL	LY	MO	EO	GR	LY(%)	MO(%)	EO(%)	GR(%)	RBC	HGB	HCT	MCV	MCH	MCHC	RDW	PLT	PCT	MPV	PDW
23.8.2016	-10	2	BM084	9.2	28.3	67.7	2.7	1.3	2.6	6.2	0.3	0.1	8.57	10	29.4	34.3L	11.7	34	15.2	244	0.09	3.6	14.2
26.8.2016	-7	2	BM084	8.5	21.1	71	4.5	3.4	1.8	6	0.4	0.3	8.35	9.5	28.9	34.6L	11.4	32.9	15.1	226	0.07	3.3	14.6
30.8.2016	-3	2	BM084	7.6	16	69.5	5.3	9.2	1.2	5.3	0.4	0.7	8.35	9.7	28.7	34.4L	11.6	33.8	15.1	225	0.07	3.2	15
2.9.2016	0	2	BM084	8.6	15.8	67.7	1.6L	14.9	1.4	5.8	0.1	1.3	8.56	10.1	29.8	34.8L	11.8	33.9	15.2	202	0.07	3.4	14.5
6.9.2016	4	2	BM084	8.9	25.7	63.9	2.1	8.3	2.3	5.7	0.2	0.7	8.94	10.3	31.4	35.1L	11.5	32.8	15.2	231	0.08	3.3	13.4
9.9.2016	7	2	BM084	8.3	27.2	57.8	0.4L	14.6	2.3	4.8	0	1.2	8.3	10.1	29.3	35.3L	12.2	34.5	15.9	198	0.07	3.4	14.6
13.9.2016	11	2	BM084	8.4	20.2	69.1	1.7L	9	1.7	5.8	0.1	0.8	8.41	10.1	29.8	35.4L	12	33.9	15.2	209	0.08	4	15.1
27.9.2016	25	2	BM084	5.6	25.4	69.3	1.5L	3.8	1.4	3.9	0.1	0.2	7.65	9.3	27.2	35.6L	12.2	34.2	16.9	362	0.12	3.2	13.8

## Sheet: Blood_count_Heifer 1
Date	Days p.i.	Heifer no.	Animal ID	WBC (10^3/µL	LY	MO	EO	GR	LY(%)	MO(%)	EO(%)	GR(%)	RBC	HGB	HCT	MCV	MCH	MCHC	RDW	PLT	PCT	MPV	PDW
23.8.2016	-10	1	BM080	9	25.8	71.7	2.5	0	2.3	6.5	0.2	0	8.66	12.5	37.5	43.3	14.4	33.3	16.5	251	0.1	3.9	14.6
26.8.2016	-7	1	BM080	10.6	30	65.5	2.5	2	3.2	6.9	0.3	0.2	7.79	11	34.2	43.9	14.1	32.2	16.4	247	0.11	4.3	15.9
30.8.2016	-3	1	BM080	11.2	26.2	64	5	4.8	2.9	7.2	0.6	0.5	7.62	10.7	32.7	42.9	14	32.7	16.1	310	0.11	3.4	15.3
2.9.2016	0	1	BM080	25.8H	14.0L	68.1	17.6H	0.3	3.5	17.6H	4.6H	0.1	8.56	12.1	36.8	43	14.1	32.9	16.5	268	0.1	3.8	14.3
6.9.2016	4	1	BM080	11	32.6	62.1	1.4L	3.9	3.6	6.8	0.2	0.4	8.52	11.7	36.5	42.8	13.7	32.1	15.9	370	0.13	3.6	14.9
9.9.2016	7	1	BM080	10.7	27	65.2	0.8L	7	2.9	7	0.1	0.7	8.54	12	35.8	41.9	14.1	33.5	15.1	335	0.13	4	15.8
13.9.2016	11	1	BM080	9.7	23.8	66.7	2.1	7.4	2.3	6.5	0.2	0.7	7.73	11	32.6	42.2	14.2	33.7	15.1	281	0.12	4.2	14.6
27.9.2016	25	1	BM080	11.3	28.7	64.4	3.5	3.4	3.2	7.3	0.4	0.4	8.09	11.7	34.5	42.6	14.5	33.9	15.6	388	0.15	3.8	15
30.9.2016	28	1	BM080	12.1H	30	63.7	2.3	4	3.6	7.7H	0.3	0.5	7.48	10.4	32.4	43.3	13.9	32.1	15.8	341	0.13	3.9	15
7.10.2016	35	1	BM080	13.1H	34	61.1	2.1	2.8	4.4H	8.0H	0.3	0.4	8.26	11.5	35.1	42.5	13.9	32.8	15.8	354	0.13	3.8	15
11.10.2016	39	1	BM080	11.8	30.3	58.3	0.3L	11.1	3.6	6.9	0	1.3	8.14	11.1	34.8	42.8	13.6	31.9	15.8	354	0.14	4	14.5
14.10.2016	42	1	BM080	11.2	33	61.4	1.6L	4	3.6	6.9	0.2	0.5	8.17	11.3	34.2	41.9	13.8	33	15.7	293	0.11	3.8	13.8
18.10.2016	46	1	BM080	11	28.4	62	2.1	7.5	3.2	6.8	0.2	0.8	7.83	10.9	33.2	42.4	13.9	32.8	15.7	297	0.12	3.9	15
21.10.2016	49	1	BM080	11.9	31.9	64.2	1.3L	2.6	3.8	7.6H	0.2	0.3	7.56	10.9	32.1	42.5	14.4	34	15.9	325	0.12	3.6	14.9
Date	Days post infection
2016-08-20	-13
2016-08-21	-12
2016-08-22	-11
2016-08-23	-10
2016-08-24	-9
2016-08-25	-8
2016-08-26	-7
2016-08-27	-6
2016-08-28	-5
2016-08-29	-4
2016-08-30	-3
2016-08-31	-2
2016-09-01	-1
2016-09-02	0
2016-09-03	1
2016-09-04	2
2016-09-05	3
2016-09-06	4
2016-09-07	5
2016-09-08	6
2016-09-09	7
2016-09-10	8
2016-09-11	9
2016-09-12	10
2016-09-13	11
2016-09-14	12
2016-09-15	13
2016-09-16	14
2016-09-17	15
2016-09-18	16
2016-09-19	17
2016-09-20	18
2016-09-21	19
2016-09-22	20
2016-09-23	21
2016-09-24	22
2016-09-25	23
2016-09-26	24
2016-09-27	25
2016-09-28	26
2016-09-29	27
2016-09-30	28
2016-10-01	29
2016-10-02	30
2016-10-03	31
2016-10-04	32
2016-10-05	33
2016-10-06	34
2016-10-07	35
2016-10-08	36
2016-10-09	37
2016-10-10	38
2016-10-11	39
2016-10-12	40
2016-10-13	41
2016-10-14	42
2016-10-15	43
2016-10-16	44
2016-10-17	45
2016-10-18	46
2016-10-19	47
2016-10-20	48
2016-10-21	49
2016-10-22	50
2016-10-23	51
2016-10-24	52
2016-10-25	53
2016-10-26	54
2016-10-27	55

## Sheet: Granulocyte count
Granulocyte blood cell count
WBC: 10^3 cells/ml
	Animal ID
	BM080	BM084	BM087	BM090	BM094	BM117
	Heifer no.
Days p.i.	1	2	3	4	5	6	Mean	STD dev	STD error
-10	0	1.3	5.4	2	3.7	7.2	3.26667	2.69642	1.10081
-7	2	3.4	4	1.9	6.8	9.5	4.6	2.98998	1.22066
-3	4.8	9.2	8.3	11.3	8.9	8.7	8.53333	2.10966	0.861265
0	0.3	14.9	4.4	6.4	3.4	2.6	5.33333	5.10046	2.08225
4	3.9	8.3	10.2	4.5	5.6	3.4	5.98333	2.70216	1.10315
7	7	14.6	8.1	2.5	2.1	6.2	6.75	4.54962	1.85737
11	7.4	9	3.5	1.9	12.6	4.9	6.55	3.92365	1.60182
25	3.4	3.8	0	1.3	4.6	2.9	2.66667	1.70841	0.697456
28	4		2.4	2.5	2.1	4.7	3.14	1.14149	0.466011
35	2.8		13.3	3.9	4.8	4.1	5.78	4.26462	1.74102
39	11.1		0.4	1	10.3	3.3	5.22	5.12611	2.09273
42	4		4.2	2	14	4.4	5.72	4.72779	1.93011
46	7.5		11.5	2.9	3.1	3.1	5.62	3.81471	1.55735
49	2.6		6.6	1.5	4.6	12.3	5.52	4.26228	1.74007

## Sheet: WBC Count Sxa
Whole white blood cell count
WBC: 10^3 cells/ml
	Animal ID
	BM080	BM084	BM087	BM090	BM094	BM117
	Heifer no.
Days p.i.	1	2	3	4	5	6	Mean	STD dev	STD error
-10	9	9.2	10.7	11.6	9.1	9.7	9.88333	1.0496	0.428499
-7	10.6	8.5	7.5	12.1	7.3	8.7	9.11667	1.87448	0.765252
-3	11.2	7.6	8	11.4	7.7	7.3	8.86667	1.89912	0.775314
0	25.8	8.6	7.2	12.3	10.7	10.6	12.5333	6.73904	2.7512
4	11	8.9	6.8	11.6	8.2	8.6	9.18333	1.80046	0.735036
7	10.7	8.3	8.9	11.7	7.7	9.1	9.4	1.51129	0.616982
11	9.7	8.4	8.6	12.3	8.5	9.8	9.55	1.48155	0.604842
25	11.3	5.6	7.5	10.7	8.6	10.2	8.98333	2.17202	0.886723
28	12.1		8.4	9.9	9.7	9.4	9.9	1.35831	0.554527
35	13.1		7.2	13.6	9.2	12.7	11.16	2.81123	1.14768
39	11.8		7	10.5	9.2	12.2	10.14	2.11376	0.862941
42	11.2		8.3	11	9	13.4	10.58	2.01296	0.821787
46	11		7.1	11.6	8.2	11.3	9.84	2.04768	0.835963
49	11.9		8	11	8.3	10.4	9.92	1.70499	0.69606

## Sheet: Body Temp °C
Body Temperature (°C)
	Animal ID
	BM080	BM084	BM087	BM 90	BM094	BM117
	Heifer no.
Days p.i.	1	2	3	4	5	6	Mean	STD Dev	STD Error
-10	38.4	38.7	38.5	38.5	38.5	38.2	38.4667	0.163299	0.0666667
-9	38.4	38.7	38.4	38.3	38.3	38	38.35	0.225832	0.0921954
-8	38.5	38.6	38.5	38.2	38.6	38.1	38.4167	0.213698	0.0872417
-7	38.4	38.4	38.2	38.2	38.2	38.1	38.25	0.122474	0.05
-6	38.4	38.6	38.3	38.4	38.5	38.2	38.4	0.141421	0.057735
-5	38.4	38.3	38.3	38.5	38.3	38.2	38.3333	0.10328	0.0421637
-4	38.4	38.6	38.6	38.3	38.6	38.3	38.4667	0.150555	0.0614636
-3	38.5	38.5	38.4	38.7	38.2	38.1	38.4	0.219089	0.0894427
-2	38.4	38.5	38.6	38.4	38.5	38.2	38.4333	0.136626	0.0557773
-1	38.7	38.3	38.2	38.4	38.7	38.1	38.4	0.252982	0.10328
0*	38.4	38.5	38.5	38.5	38.5	38.3	38.45	0.083666	0.0341565
1*	38.6	38.6	38.5	38.5	38.6	38.1	38.4833	0.194079	0.0792324
2*	38.4	38.4	38.5	38.5	38.4	38.1	38.3833	0.147196	0.0600925
3*	38.6	38.5	38.6	38.6	38.7	38.2	38.5333	0.175119	0.071492
4*	38.5	38.5	38.4	38.4	38.8	38.2	38.4667	0.196638	0.0802773
5*	38.5	38.7	38.5	38.6	38.6	38.2	38.5167	0.17224	0.0703167
6*	38.3	38.5	38.5	38.3	38.2	38.1	38.3167	0.160208	0.0654047
7	38.5	38.7	38.4	38.3	38.7	38.2	38.4667	0.206559	0.0843274
8	38.4	38.4	38.3	38.6	38.4	38.2	38.3833	0.132916	0.0542627
9	38.6	38.7	38.6	38.6	38.2	38.1	38.4667	0.250333	0.102198
10	38.5	38.5	38.7	38.6	38.7	38.3	38.55	0.151658	0.0619139
11	38.4	38.4	38.6	38.4	38.3	38.2	38.3833	0.132916	0.0542627
12	38.3	38.5	38.4	38.6	38.5	38.3	38.4333	0.121106	0.0494413
13	38.6	38.8	38.6	38.5	38.9	38.2	38.6	0.244949	0.1
14	38.5	38.8	38.5	38.6	38.5	38.3	38.5333	0.163299	0.0666667
15	38.5	38.7	38.3	38.3	38.5	38.1	38.4	0.209762	0.0856349			0.471699	0.23585
16	38.3	38.5	38.3	38.3	38.3	38.2	38.3167	0.0983192	0.0401386			0.574456	0.287228
17	38.5	38.7	38.4	38.5	38.4	38.2	38.45	0.164317	0.067082			0.450925	0.225462
18	38.4	38.9	38.4	38.4	38.4	38.1	38.4333	0.258199	0.105409			0.496655	0.248328
19	38.4	39.2	38.5	38.2	38.3	38.2	38.4667	0.377712	0.1542			0.0816497	0.0408248
20	38.7	39.5	38.5	38.4	38.6	38.1	38.6333	0.471876	0.192642			0.258199	0.129099
21	38.5	40	38.5	38.4	38.8	38.2	38.7333	0.650128	0.265414			0.424264	0.212132
22	38.6	40.2	38.4	38.5	38.7	38.3	38.7833	0.708284	0.289156			0.450925	0.225462
23	38.5	40.3	38.6	38.5	38.6	38.5	38.8333	0.720185	0.294014			0.057735	0.0288675
24	38.6	40.5	38.5	38.6	38.8	38.4	38.9	0.794984	0.324551			0.294392	0.147196
25	38.7	40.3	38.5	38.4	38.6	38.3	38.8	0.748331	0.305505			0.216025	0.108012
26	38.7		38.5	38.5	38.7	38.6	38.6	0.1	0.0408248			0.0816497	0.0408248
27	38.4		38.4	38.4	38.6	39.1	38.58	0.303315	0.123828			0.170783	0.0853913
28	38.6		38.2	38.6	38.8	40.2	38.88	0.769415	0.314113			0.216025	0.108012
29	38.5		38.4	38.3	38.5	39.9	38.72	0.664831	0.271416			0.0957427	0.0478714
30	38.6		38.5	38.4	38.5	39.5	38.7	0.452769	0.184842			0.125831	0.0629153
31	38.8		38.9	38.8	38.8	39.5	38.96	0.304959	0.124499			0.330404	0.165202
32	38.6		39.3	38.7	38.6	39.6	38.96	0.461519	0.188414
33	38.7		39.5	39.2	38.6	39.6	39.12	0.454973	0.185742
34	38.5		38.9	38.8	38.4	39.1	38.74	0.288097	0.117615
35	38.6		38.8	38.5	38.5	38.9	38.66	0.181659	0.074162
36	38.6		38.4	38.5	38.7	38.2	38.48	0.192354	0.0785281
37	38.4		38.5	38.4	38.3	38.1	38.34	0.151658	0.0619139
38	38.8		38.6	38.4	38.4	38.3	38.5	0.2	0.0816497
39	38.7		38.6	38.6	38.6	38.1	38.52	0.238747	0.0974679
40	38.4		38.7	38.6	38.6	38.2	38.5	0.2	0.0816497
41	38.6		38.6	38.6	38.5	38	38.46	0.260768	0.106458
42	38.9		39.2	39.2	38.6	38.3	38.84	0.391152	0.159687
43	39.1		39.2	39	39.1	38.2	38.92	0.408656	0.166833
44	38.8		38.8	38.9	38.3	38.2	38.6	0.324037	0.132288
45	38.6		38.9	39	38.5	38.5	38.7	0.234521	0.0957427
46	38.8		38.9	38.9	38.5	38.2	38.66	0.304959	0.124499
47	38.7		38.6	38.5	38.6	38.2	38.52	0.192354	0.0785281
48	38.7		38.7	38.7	38.6	38.4	38.62	0.130384	0.0532291
49	38.8		38.6	38.4	38.5	38.1	38.48	0.258844	0.105672
50	38.8		38.6	38.6	38.4	38.1	38.5	0.264575	0.108012
51	38.6		38.5	38.5	38.4	38.4	38.48	0.083666	0.0341565
52	38.7		38.4	38.5	38.4	38.2	38.44	0.181659	0.074162
53	38.9			38.6	38.7	38.6	38.7	0.141421	0.057735
54	38.7			39	38.4	38.4	38.625	0.287228	0.11726
55				38.4	38.6	38.6	38.5333	0.11547	0.0471405
* day of infection

[truncated: 11 more sheets: Breathing frequency, Heart rate, Heifer 1, Heifer 2, Heifer 3, Heifer 4, Heifer 5, Heifer 6, Serology, Details about cELISA, Details about CFT]
